# Supplementary material for: Therapeutic potential of the secreted Kazal-type serine protease inhibitor SPINK4 in colitis
Source: Nat Commun. 2024 Jul 12;15:5874. doi: 10.1038/s41467-024-50048-y (PMC11245600; doi:10.1038/s41467-024-50048-y)
Supplement: Supplementary file 3 — Source Data [file 41467_2024_50048_MOESM3_ESM.zip]

Archive with 3 entries (2 files):
- Source data/
- Source data/Main Figure.xlsx
- Source data/Supplementary Figure.xlsx
