# Supplementary material for: Therapeutic potential of the secreted Kazal-type serine protease inhibitor SPINK4 in colitis
Source: Nat Commun. 2024 Jul 12;15:5874. doi: 10.1038/s41467-024-50048-y (PMC11245600; doi:10.1038/s41467-024-50048-y)
Supplement: Supplementary file 3 — Source Data [file 41467_2024_50048_MOESM3_ESM.zip › Source data/Main Figure.xlsx]

## Sheet: Fig.1b
N(n=65)	UC(n=24)	CD(n=32)
0.303061	8.57181	12.6575
0.135895	19.8089	9.70288
7.27801	3.80961	3.55032
4.9142	19.9216	0.0928774
0.120966	24.4764	4.37166
0.19462	15.221	5.24774
6.53298	3.87137	177.893
4.39622	39.1435	0.764216
0.387288	51.412	33.3287
2.65329	41.567	9.17527
0.638382	32.0155	6.00592
0.665708	18.9488	25.6733
4.40362	18.0513	11.6485
0.510787	22.2238	119.811
0.33729	21.6161	35.2274
0.233708	48.6949	4.69535
8.5871	19.0365	6.44592
1.47805	131.107	17.5577
6.36691	31.5872	20.7355
0.410694	1.01485	15.6422
3.14473	84.3276	23.9292
9.08413	34.4063	154.062
0.428491	71.9007	39.1435
2.67606	58.5366	125.427
0.517075		19.0365
0.0325506		287.49
0.694045		0.63465
1.56631		39.2494
0.220783		17.0055
0.845201		128.706
0.166166		39.6139
7.24691		91.0088
0.710727
0.369599
0.365354
5.6596
4.83673
8.59819
0.384405
0.120522
2.93637
0.924898
0.851414
0.925262
0.480053
11.6151
0.365497
4.44218
0.634899
11.6959
0.452064
0.428668
0.198141
0.114197
1.22089
0.238369
0.192946
0.539465
0.336326
0.626882
0.595126
5.99849
4.81633
14.6341
2.67821

## Sheet: Fig.1c
anti-SPINK4
						220702
anti-GAPDH
						220702
	N								UC								CD
SPINK4/GAPDH	0.638815	0.379875	1.37435	1.12951	0.88006	0.620381	1.61967	1.35629	4.88893	4.42664	17.6533	4.89192	5.56413	4.67783	19.9891	5.06578	27.7556	9.87541	7.43958	10.8696	28.5094	9.19489	8.11095	12.4744
Mean	1								8.395								14.28
SD	0.4376								6.473								8.695

## Sheet: Fig.1d
control(n=15)	TNBS(n=17)
0.962374	2.7856
1.12006	2.14729
1.12308	2.94409
1.3655	0.780677
0.601666	3.26092
1.01531	2.81304
1.03133	0.664862
1.60492	0.0933741
1.02042	2.58321
0.862044	3.03669
1.55025	0.626694
0.693756	3.72137
1.16675	1.63864
0.337392	5.08354
1.67307	5.02515
	1.71218
	4.0255

## Sheet: Fig.1e
control(n=9)	active stage(n=9)	remission(n=10)
2.47426	0.428391	1.79461
1.55869	0.342379	1.14631
1.39507	0.216184	2.368
0.436383	0.192154	4.3279
2.49147	0.0490478	5.75042
0.843036	0.0739999	10.9056
0.605836	0.489823	7.53531
0.655348	0.189947	5.6451
0.510624	0.347159	8.85812
		9.9659

## Sheet: Fig.1f
anti-SPINK4
					191018
anti-GAPDH
					191018
	control				TNBS
SPINK4/GAPDH	0.649142	0.587293	1.90869	0.85932	25.7597	19.1679	10.8729	12.3977
Mean	1.001				17.05
SD	0.6162				6.835

## Sheet: Fig.1g
anti-SPINK4
				191015
anti-GAPDH
				191015
	D2				D5				D8
SPINK4/GAPDH	0.869782	0.263682	1.68063	1.19187	26.3563	26.7967	23.0687	24.2013	15.1599	26.8718	14.8192	22.8547
Mean	1.001				25.11				19.93
SD	0.5942				1.769				5.933

## Sheet: Fig.2b
Days after TNBS	TNBS+rSPINK4-Fc(n=9)												TNBS+rFc(n=8)											control(n=8)
0	1	1	1	1	1	1	1	1	1	1	1	1	1	1	1	1	1	1	1	1	1	1	1	1	1	1	1	1	1	1	1
1	0.949309	0.991597	0.922747	0.930556	0.929577	0.987069	0.969828	0.929245	0.96371	0.923077	0.888889	0.878453	0.931915	0.925926	0.928571	0.943925	0.910314	0.995516	0.900862	0.904564	0.895604	0.907104	0.901099	1.08333	1.096	1.025	1.07328	1.08411	1.07653	1.07853	1.07463
2	0.907834	1.05882	0.892704	0.953704	0.924883	0.991379	0.931034	0.910377	0.967742	0.928571	0.838889	0.861878	0.92766	0.912037	0.885714	0.906542	0.896861	0.932735	0.939655	0.86722	0.835165	0.868852	0.89011	1.1375	1.12	1.04167	1.09052	1.10748	1.10714	1.08901	1.10945
3	0.880184	1.08824		1.04167		1.04741	0.909483		1.02823	1.04396	0.933333	0.850829	0.906383	0.87963		0.845794	0.941704		0.943966	0.817427	0.835165	0.836066	0.857143	1.15	1.136	1.0875	1.11638	1.13084	1.14286	1.15183	1.1393
4	0.944701	1.11765		1.08333		1.07328	1.03017		1.05242	1.0989	1	0.80663	0.86383	0.990741		0.817757	1.02691		0.892241		0.818681	0.814208	0.82967	1.1375	1.148	1.09167	1.11207	1.10748	1.15816	1.18325	1.15423

## Sheet: Fig.2d
control	TNBS+rFc	TNBS+rSPINK4-Fc
0	2	3
0	4	2
0	4	1
0	2	1
1	4	3
0	2	1
0	4	1
0	4	1
0	2	0
0		1
0		0
1		3
		1

## Sheet: Fig.2e
Days after DSS	KO DSS(n=10)										WT DSS(n=8)								KO H2O(n=8)								WT H2O(n=12)
1	1	1	1	1	1	1	1	1	1	1	1	1	1	1	1	1	1	1	1	1	1	1	1	0.97	0.99	1.01	1	1	1	1	1	1	1	1.01	1.02	1	0.99	0.99
2	1	1	1.02	1	1.01	1.00664	1.00345	1.00357	0.989933	1.01413	1.03	1.04	1.01	1.04	1.04	1.00362	1.01465	1.02308	1	1	0.99	1.01	1.02	1	0.99	1.01	1	1.01	1.01	0.99	0.99	0.99	1.02	1.02	1.02	1.02	1	1.02
3	1.01	1	1.01	0.99	1	0.9701	0.989655	1	0.979866	1.02827	1.01	1.03	1.01	1.02	1.02	1.01449	1.02198	1.01923	1	0.97	0.99	1.01	1.04	1	1.01	1.03	1	1.01	1.02	1	0.99	0.99	1.04	1.02	1.04	1.02	1.02	1.03
4	1.04	1	1.02	1.01	1.01	0.946844	0.982759	0.985714	0.969799	1.0106	1.01	1.04	1.01	1.06	1.05	0.952899	1.01832	1.00385	1.02	1	0.99	1.01	1.02	1	1	0.99	1.02	1.02	1.02	1.02	1	1.02	1.03	1.02	1.03	1.03	1	1.03
5	1	0.99	1	1.02	0.98	0.920266	0.975862	0.978571	0.95302	1.01413	1	1.05	1	1.05	1.05	0.931159	1.00733	0.969231	1.04	1	1.01	1.03	1.04	1.02	1.02	1.01	1.04	1.02	1.04	1.02	1.02	1.03	1.05	1.03	1.04	1.04	1.02	1.03
6	0.89	0.92	0.91	0.9	0.87	0.890365	0.889655	0.946429	0.902685	0.968198	0.92	0.94	0.9	0.96	0.97	0.894928	0.967033	0.930769	1.02	1	1	0.99	1.05	1.02	1.02	1.01	1.03	1.02	1.03	1.03	1	1.03	1.07	1.04	1.05	1.05	1.02	1.04
7	0.79	0.82	0.83	0.8	0.78	0.827243	0.789655	0.857143	0.805369	0.837456	0.85	0.82	0.81	0.86	0.89	0.847826	0.901099	0.876923	1.04	1.02	1.02	1.01	1.07	1.02	1.03	1.06	1.05	1.03	1.04	1.04	1.02	1.03	1.08	1.05	1.05	1.06	1.04	1.05
8	0.75	0.76	0.81	0.76	0.78	0.754153	0.731035	0.760714	0.734899	0.759717	0.85	0.79	0.76	0.8	0.9	0.844203	0.827839	0.846154	1.05	1.02	1.02	1.01	1.1	1.02	1.04	1.07	1.07	1.04	1.05	1.05	1.02	1.04	1.08	1.06	1.07	1.05	1.02	1.06
9	0.7	0.72	0.78	0.75	0.74	0.710963	0.682759	0.707143	0.681208	0.717314	0.84	0.77	0.71	0.74	0.88	0.833333	0.776557	0.826923	1.07	1.02	1.03	1.06	1.1	1.02	1.08	1.08	1.08	1.05	1.05	1.06	1.04	1.05	1.13	1.08	1.09	1.09	1.04	1.08
10	0.71	0.7	0.77	0.72	0.74	0.667774	0.658621	0.685714	0.651007	0.689046	0.87	0.73	0.72	0.7	0.9	0.826087	0.761905	0.853846	1.1	1.02	1.04	1.07	1.1	1.02	1.05	1.06	1.08	1.06	1.07	1.05	1.02	1.06	1.1	1.07	1.07	1.08	1.02	1.06

## Sheet: Fig.2g
WT H2O	KO H2O	WT DSS	KO DSS
6.5	7	6.7	5.1
6.2	6.8	6	5.8
6.9	6.2	6	5.3
7	7	6.2	5.5
		6.5	5.8
		5.8	4.6
			4.8
			4.6
			4.7

[truncated: 32 more sheets: Fig.2h, Fig.2j, Fig.2l, Fig.2m, Fig.2n, Fig.3a, Fig.3b, Fig.3c, Fig.3e, Fig.3g, Fig.3h, Fig.4a, Fig.4b, Fig.4c, Fig.4e, Fig.4f, Fig.4g, Fig.4h, Fig.4i, Fig.5a …]
