# Supplementary material for: Therapeutic potential of the secreted Kazal-type serine protease inhibitor SPINK4 in colitis
Source: Nat Commun. 2024 Jul 12;15:5874. doi: 10.1038/s41467-024-50048-y (PMC11245600; doi:10.1038/s41467-024-50048-y)
Supplement: Supplementary file 3 — Source Data [file 41467_2024_50048_MOESM3_ESM.zip › Source data/Supplementary Figure.xlsx]

## Sheet: Supplementary Fig.2a
anti-SPINK4
							221130
anti-GAPDH
							221130
	I				N
SPINK4/GAPDH	1.84363	2.59379	3.59011	1.04988	0.536308	1.94497	0.901687	0.617097
Mean	2.269				1
SD	1.083				0.6492

## Sheet: Supplementary Fig.2c
control(n=12)	TNBS(n=12)
0.869804	9.00341
0.300229	0.408491
1.58081	0.913768
0.778386	8.91669
3.1305	5.43759
3.26938	1.73812
0.437156	14.9229
0.691106	1.31351
0.708349	2.92161
1.35611	12.2804
1.25138	13.0223
0.831496	4.66039

## Sheet: Supplementary Fig.2d
control(n=8)	DSS(n=8)
0.674273	1.56641
0.952445	1.27929
0.566342	1.62783
1.42236	1.41542
1.092	1.68574
1.03373	1.52968
0.856729	1.83551
2.04694	1.81572

## Sheet: Supplementary Fig.2e
anti-SPINK4
							221207
anti-GAPDH
							221207
							DSS
	control						active stage						remission
SPINK4/GAPDH	1.13362	1.15044	0.995109	0.951862	1.00036	0.769421	0.583837	0.216789	0.604977	0.391445	0.12408	0.402028	0.507995	0.751196	1.0821	0.328027	0.476494	0.766817
Mean	1						0.3872	0.6521					0.7139
SD	0.1386						0.1921	0.27					0.2636

## Sheet: Supplementary Fig.3a
control	TNBS+rFc	TNBS+rSPINK4-Fc
8.2	5.8	7.7
8	7.7	8.1
8.2	7.2	8.1
8	7	7.8
8	7.2	7.7
		8
		7.8

## Sheet: Supplementary Fig.3b
control	TNBS+rFc	TNBS+rSPINK4-Fc
0.000247222	0.0052569	0.000630577
0.000892977	0.00048291	0.000431365
0.000793578	0.00344592	0.00077085
0.000788492	0.00294058	0.000876868
	0.00108138	0.00029578
	0.000716538	0.003077
		0.000995844

## Sheet: Supplementary Fig.3c
control	TNBS+rFc	TNBS+rSPINK4-Fc
0.495575	1.53097	0.325959
0.507375	1.36283	0.256637
0.365782	0.820059	0.175516
0	0.20649	0.678466
0.362832	0.106195	0.227139
		0.769911
		0.182891

## Sheet: Supplementary Fig.3e
WT DSS	KO DSS
5	10
8	10
7	8
	10
	8
	11
	11
	11
	11
	8

## Sheet: Supplementary Fig.3f
WT DSS	KO DSS
1	2
2	2
2	3
	2
	3
	3
	2
	3

## Sheet: Supplementary Fig.3g
WT H2O	KO H2O	WT DSS	KO DSS
0.0832	0.0416	0.0553097	0.874631
0.0373	0.0407	0.187316	0.0737463
0.0347	0.0364	0	0.266962
	0.0464	0.0471976	0.0914454
			0.138643
			0.728614
			0.168142
			0.184366
			0.115044

[truncated: 32 more sheets: Supplementary Fig.3j, Supplementary Fig.3k, Supplementary Fig.3m, Supplementary Fig.3n, Supplementary Fig.4a, Supplementary Fig.4c, Supplementary Fig.4d, Supplementary Fig.4e, Supplementary Fig.4h, Supplementary Fig.4i, Supplementary Fig.4j, Supplementary Fig.4k, Supplementary Fig.4m, Supplementary Fig.4n, Supplementary Fig.5a, Supplementary Fig.5b, Supplementary Fig.5d, Supplementary Fig.5e, Supplementary Fig.6b, Supplementary Fig.6c …]
